# Supplementary material for: Associations between Objectively Determined Physical Activity and Cardiometabolic Health in Adult Women: A Systematic Review and Meta-Analysis
Source: Biology (Basel). 2022 Jun 17;11(6):925. doi: 10.3390/biology11060925 (PMC9220764; doi:10.3390/biology11060925)
Supplement: Supplementary file 1 [file biology-11-00925-s001.zip]

Archive with 1 entries (1 files):
- biology-1751013-supplementary.pdf
